# Supplementary material for: Stratified Therapeutic Drug Monitoring Could Potentially Improve the Efficacy and Safety of Oxcarbazepine in Children with Epilepsy: Novel Insights from a Single-Center, Large-Sample, Retrospective Real-World Study
Source: Pharmaceuticals (Basel). 2026 Mar 3;19(3):415. doi: 10.3390/ph19030415 (PMC13029625; doi:10.3390/ph19030415)
Supplement: Supplementary file 1 [file pharmaceuticals-19-00415-s001.zip]

Archive with 1 entries (1 files):
- pharmaceuticals-4107207-supplementary.pdf
